# Supplementary material for: Proteomic Investigation of the Response of Enterococcus faecalis V583 when Cultivated in Urine
Source: PLoS One. 2015 Apr 27;10(4):e0126694. doi: 10.1371/journal.pone.0126694 (PMC4411035; doi:10.1371/journal.pone.0126694)
Supplement: S1 Table — (XLSX) [file pone.0126694.s001.xlsx]

## Sheet: Table S1 - Secretome, Urine
Table S1: Proteins identified in the secretome only after cultivation in urine
The table shows the identified proteins and number of peptides associated with all replicates and conditions. Prediction of signalpeptides was done using SignalP, LipoP and TMHMM and results are indicated by Y (yes) or N (no) for SignalP, and SPI, SPII, CYT or TMH for LipoP.
For TMHMM, the number indicates the count of predicted transmembrane helices. If there is a single predicted helix and this helix is located in the first 60 amino acids, this could also indicate a signal peptide. This is indicated by the addition of 'N-term' to the number. Proteins were considered present if they were detected by at least two peptides in at least two of the biological replicates.
The domain structures were identified using Pfam. TroA: Periplasmic solute binding protein family; part of a family of ABC transporter metal-binding lipoproteins. SBP_bac_5: Bacterial extracellular solute-binding proteins, believed to be involved in active transport of solutes across the cytoplasmic membrane. PepSY: Domains that are thought to have a protease inhibitory function.
Orange colour indicates the presence of signal peptides and blue colour indicates regions of low complexity. For EF0764, Pfam does not annotate a signal peptide as with the other proteins, however both SignalP, LipoP and THMM indicate the presence of such a signal peptide.
								Combined peptide count	Combined sequence coverage [%]	Peptides 2xYT			Peptides Urine			Average LFQ intensity
UniProt	Locus	Gene	Protein name	Domain structure	SignalP	LipoP	TMHMM			Exp1	Exp2	Exp3	Exp1	Exp2	Exp3	2xYT	Urine	Abundance [% of total]	Gene ontology
H7C720	EF0577		Adhesion lipoprotein		Y	SpII	1, N-term	7	45.9	0	0	0	2	1	7	0	3.71153e+06	0.617107	metal ion transport;metal ion binding;cell adhesion
Q839T9	EF0063		Pheromone binding protein, putative		Y	SpII	0	7	25.6	0	0	0	2	1	7	0	5122500	0.851704	transporter activity;transport
Q837R7	EF0764		Uncharacterized protein		Y	SpI	1, N-term	6	43.1	0	0	2	4	2	6	0	5.85153e+06	0.972919
Q82ZF4	EF3106		Peptide ABC transporter peptide-binding protein		Y	SpII	1, N-term	3	8.6	0	0	1	2	2	3	0	1.82582e+06	0.303575	transporter activity;transport
Q82ZK1	EF3054		Lipoprotein		Y	SpII	0	3	15.4	0	0	0	2	0	3	0	1865935	0.310244
Q832Z2	EF2076		Endocarditis specific antigen		Y	SpII	0	3	9.7	0	0	0	2	2	3	0	766757	0.127487	metal ion transport;metal ion binding;cell adhesion
Q836E7	EF1167	fba	Fructose-bisphosphate aldolase		N	CYT	0	4	31.8	1	1	2	2	1	4	0	9284420	1.5437	aldehyde-lyase activity;carbohydrate metabolic process;zinc ion binding;catalytic activity;fructose-bisphosphate aldolase activity;glycolysis;fructose 1,6-bisphosphate metabolic process
Q830Q7	EF2716	rplJ	50S ribosomal protein L10		N	CYT	0	3	38.6	1	0	1	1	2	3	0	1094680	0.182009	intracellular;ribosome biogenesis
