# Supplementary material for: Proteomic Investigation of the Response of Enterococcus faecalis V583 when Cultivated in Urine
Source: PLoS One. 2015 Apr 27;10(4):e0126694. doi: 10.1371/journal.pone.0126694 (PMC4411035; doi:10.1371/journal.pone.0126694)
Supplement: S2 Table — (XLSX) [file pone.0126694.s002.xlsx]

## Sheet: Table S2 - Secretome, 2xYT
Table S2: Proteins identified in the secretome only after cultivation in 2xYT
The table shows the identified proteins and number of peptides associated with all replicates and conditions. Prediction of signalpeptides was done using SignalP, LipoP and TMHMM and results are indicated by Y (yes) or N (no) for SignalP, and SPI, SPII, CYT or TMH for LipoP.
For TMHMM, the number indicates the count of predicted transmembrane helices. If there is a single predicted helix and this helix is located in the first 60 amino acids, this could also indicate a signal peptide. This is indicated by the addition of 'N-term' to the number. Proteins were considered present if they were detected by at least two peptides in at least two of the biological replicates.
							Combined peptide count	Combined sequence coverage [%]	Peptides 2xYT			Peptides Urine			Average LFQ intensity
UniProt	Locus	Gene	Protein name	SignalP	LipoP	TMHMM			Exp1	Exp2	Exp3	Exp1	Exp2	Exp3	2xYT	Urine	Abundance [% of total]	Gene ontology
Q838I2	EF0465		Transcriptional regulator	Y	SpI	1, N-term	14	34.6	10	10	10	1	2	1	6.36523e+06	0	0.261403
Q82ZI2	EF3074		Uncharacterized protein	Y	SpI	1, N-term	12	12.8	9	5	12	0	0	0	2.37752e+06	0	0.0976386
Q82ZZ4	EF2903		ABC transporter substrate-binding protein	Y	SpII	0	10	38.5	7	6	9	1	0	3	825667	0	0.033908
Q82Z86	EF3184		Uncharacterized protein	Y	SpI	0	9	36.1	4	2	9	1	1	2	796193	0	0.0326976
Q839U0	EF0062		5-nucleotidase	Y	SpI	1, N-term	9	13.4	4	0	8	0	0	3	1262675	0	0.0518548	nucleotide catabolic process;hydrolase activity;nucleotide binding;hydrolase activity, acting on ester bonds;metal ion binding
Q837S0	EF0761		Amino acid ABC transporter amino acid-binding/permease	Y	SpI	5	8	18.7	7	1	6	1	0	4	2145250	0	0.0880998	transporter activity;transport;membrane;integral component of membrane
Q82ZJ4	EF3062	mreC	Cell shape-determining protein MreC	Y	SpI	1, N-term	5	31.1	4	0	4	1	1	0	2865800	0	0.117691	regulation of cell shape
Q838S1	EF0362		Chitin binding protein	Y	SpI	1, N-term	5	41.8	5	3	4	1	1	1	3088600	0	0.126841	viral capsid
Q839I9	EF0176		Basic membrane protein	Y	SpII	0	5	25.2	5	2	5	0	0	1	355300	0	0.0145912	plasma membrane
Q82ZB1	EF3155		Uncharacterized protein	Y	SpI	0	4	25	4	0	3	0	0	0	1423445	0	0.0584572
Q82ZL3	EF3041		Pheromone binding protein	Y	SpII	0	4	13.4	3	2	3	0	0	1	657047	0	0.0269832	transporter activity;transport
Q832S4	EF2144		Lipoprotein	Y	SpII	0	4	19.9	2	1	3	0	0	3	2.10414e+06	0	0.0864114
Q838D3	EF0637		Uncharacterized protein	Y	SpII	0	4	17.4	4	3	4	0	0	2	801843	0	0.0329296
Q838R0	EF0375		Lipoprotein S-layer protein	Y	SpI	1, N-term	4	19.3	3	1	3	3	1	1	503170	0	0.0206639
Q82ZB3	EF3153		Uncharacterized protein	Y	SpI	0	3	25.2	3	2	2	1	0	1	1.16716e+06	0	0.0479321
Q82ZS7	EF2970		Conserved domain protein	Y	SpI	1, N-term	3	31.4	3	1	3	1	0	1	3697600	0	0.151851
Q837Y9	EF0685	prsA	Foldase protein PrsA	Y	SpII	0	3	14.9	3	2	3	1	1	0	499990	0	0.0205333	isomerase activity;peptidyl-prolyl cis-trans isomerase activity
H7C7B7	EF3129		D-alanyl-D-alanine carboxypeptidase	Y	SpI	3	2	7.9	2	1	2	1	0	0	160035	0	0.00657222
Q832H4	EF2254		Uncharacterized protein	Y	SpI	1, N-term	2	18.9	2	1	2	0	0	0	532890	0	0.0218844
Q836L2	EF1099		Collagen adhesin protein	Y	SpI	2	2	7.3	2	0	2	0	0	0	1766300	0	0.0725373	cell adhesion;cell wall;collagen binding
Q838X9	EF0304		Lipoprotein	Y	SpII	0	2	17	2	0	2	1	1	2	291620	0	0.0119761
Q836V7	EF0991	pbpC	Penicillin-binding protein C	N	SpI	1, N-term	13	25.5	8	4	13	1	1	1	4115200	0	0.169	penicillin binding
Q839P8	EF0114		Glycosyl hydrolase, family 20	N	TMH	1, N-term	10	18.2	7	3	7	0	0	5	1226940	0	0.0503872	carbohydrate metabolic process;hydrolase activity, hydrolyzing O-glycosyl compounds
Q82ZK4	EF3051		Conserved domain protein	N	SpI	1, N-term	5	13.7	5	3	5	2	0	1	3610530	0	0.148275
Q82ZM6	EF3027	htrA	Serine protease DO	N	SpI	1, N-term	5	25.7	2	2	5	0	1	1	403423	0	0.0165675
Q831X2	EF2373		Uncharacterized protein	N	TMH	1, N-term	5	22.1	5	4	3	1	0	2	2057000	0	0.0844756	amine metabolic process;copper ion binding;quinone binding
Q830C5	EF2863		Endo-beta-N-acetylglucosaminidase	N	SpI	1, N-term	3	17.2	1	2	2	1	1	3	227575	0	0.00934591
Q82Z41	EF3237	rpoC	DNA-directed RNA polymerase subunit beta	N	CYT	0	18	21.7	5	1	12	1	1	12	1358615	0	0.0557948
Q832W9	EF2099		Uncharacterized protein	N	CYT	0	16	40.3	14	6	15	1	0	0	2.20663e+06	0	0.0906206
P37061	EF1586	nox	NADH oxidase	N	CYT	0	12	45.7	9	2	11	0	0	3	1516630	0	0.062284
Q832W4	EF2104		Uncharacterized protein	N	CYT	0	10	28.3	5	4	10	3	0	1	938637	0	0.0385473
P23530	EF0710	ptsI	Phosphoenolpyruvate-protein phosphotransferase	N	CYT	0	9	24.3	4	1	7	1	1	4	780370	0	0.0320477
Q82Z40	EF3238	rpoB	DNA-directed RNA polymerase subunit beta	N	CYT	0	7	9.7	2	0	6	1	0	4	884945	0	0.0363424
Q834T5	EF1548		Ribosomal protein S1	N	CYT	0	7	21.3	7	1	6	1	1	4	549985	0	0.0225864	translation;ribosome;RNA binding;structural constituent of ribosome
Q835M4	EF1353	pdhA	Pyruvate dehydrogenase (Acetyl-transferring) E1 component, alpha subunit	N	CYT	0	7	26.1	5	2	7	0	0	2	583363	0	0.0239572	pyruvate dehydrogenase (acetyl-transferring) activity;glycolysis;oxidation-reduction process;thiamine pyrophosphate binding;oxidoreductase activity, acting on the aldehyde or oxo group of donors, disulfide as acceptor;metabolic process
Q839G1	EF0209	rplB	50S ribosomal protein L2	N	CYT	0	7	30.4	6	2	7	0	0	3	1337390	0	0.0549231	translation;large ribosomal subunit;transferase activity;RNA binding;structural constituent of ribosome;ribosome;intracellular
Q93EU6	EF2633	groL	60 kDa chaperonin	N	CYT	0	7	22.4	6	0	7	0	0	2	887295	0	0.0364389	ATP binding;cellular protein metabolic process;protein folding;cytoplasm;protein refolding
Q82Z82	EF3188		Uncharacterized protein	N	CYT	0	6	6	4	2	4	1	1	3	602440	0	0.0247406
Q82ZZ9	EF2898		Peptidyl-prolyl cis-trans isomerase	N	CYT	0	6	43.4	6	1	4	2	1	1	2434550	0	0.0999806
P37062	EF1211	npr	NADH peroxidase	N	CYT	0	5	19.9	5	0	3	0	0	1	338750	0	0.0139116
Q832R7	EF2151	glmS	Glutamine--fructose-6-phosphate aminotransferase [isomerizing]	N	CYT	0	5	13	4	0	5	0	0	0	984890	0	0.0404468	glutamine-fructose-6-phosphate transaminase (isomerizing) activity;carbohydrate biosynthetic process;carbohydrate binding;carbohydrate metabolic process;metabolic process
Q837J2	EF0846		ATP-dependent RNA helicase, DEAD/DEAH box family	N	CYT	0	5	17.5	5	0	3	0	0	0	397940	0	0.0163424	ATP binding;nucleic acid binding;helicase activity;ATP-dependent helicase activity
Q837W3	EF0715	tig	Trigger factor	N	CYT	0	5	17.6	4	1	4	0	0	2	1276680	0	0.0524299	protein transport;protein folding
Q839F3	EF0217	rplX	50S ribosomal protein L24	N	CYT	0	5	61.2	5	0	4	1	1	3	2980450	0	0.122399	translation;ribosome;structural constituent of ribosome;intracellular
O08439	EF0997	ftsZ	Cell division protein FtsZ	N	CYT	0	4	15.1	3	1	4	0	0	0	198345	0	0.00814551
P07515	EF0709	ptsH	Phosphocarrier protein HPr	N	CYT	0	4	42	2	3	4	1	1	4	898667	0	0.0369059
Q82ZY3	EF2914	greA	Transcription elongation factor GreA	N	CYT	0	4	47.2	3	2	4	0	0	0	2.26793e+06	0	0.0931381
Q833H0	EF1983	ackA	Acetate kinase	N	CYT	0	4	14.2	4	1	4	0	1	2	386005	0	0.0158522	phosphotransferase activity, carboxyl group as acceptor;intracellular;metabolic process;kinase activity;phosphorylation;organic acid metabolic process
Q835L0	EF1367		Cold shock-like protein CspLA	N	CYT	0	4	80.3	3	1	3	0	0	3	5217400	0	0.214265	nucleic acid binding;DNA binding;regulation of transcription, DNA-templated
Q836S5	EF1033		6-aminohexanoate-cyclic-dimer hydrolase, putative	N	CYT	1	4	9.9	3	1	4	1	0	3	1484750	0	0.0609748	carbon-nitrogen ligase activity, with glutamine as amido-N-donor
Q836X6	EF0968	rplU	50S ribosomal protein L21	N	CYT	0	4	45.1	4	2	4	1	1	4	2102810	0	0.0863569	translation;ribosome;RNA binding;structural constituent of ribosome;intracellular
Q837W1	EF0717		PTS system fructose-specific family, IIABC component	N	CYT	9	4	8.6	4	1	3	1	1	1	322165	0	0.0132305	transporter activity;transport;protein-N(PI)-phosphohistidine-sugar phosphotransferase activity;sugar:hydrogen symporter activity;phosphoenolpyruvate-dependent sugar phosphotransferase system;membrane;integral component of membrane
Q839E7	EF0224	rpsE	30S ribosomal protein S5	N	CYT	0	4	38	4	2	4	0	0	2	1.28665e+06	0	0.0528395	translation;ribosome;structural constituent of ribosome;RNA binding;small ribosomal subunit
Q839X9	EF0020		PTS system mannose-specific IIAB component	N	CYT	0	4	19.1	3	2	4	0	1	1	281120	0	0.0115449	phosphoenolpyruvate-dependent sugar phosphotransferase system;integral component of membrane;protein-N(PI)-phosphohistidine-sugar phosphotransferase activity;cytoplasm;carbohydrate transport;phosphotransferase activity, alcohol group as acceptor
O07111	EF0996	ftsA	Cell division protein FtsA	N	CYT	0	3	8	2	0	3	0	0	1	155470	0	0.00638475
Q82Z47	EF3230	rpsI	30S ribosomal protein S9	N	CYT	0	3	34.6	3	0	3	1	0	2	3360500	0	0.138007
Q82ZV8	EF2939		Cold-shock domain family protein	N	CYT	0	3	29.9	2	3	2	0	0	0	4.25063e+06	0	0.174562
Q831A3	EF2610	atpA	ATP synthase subunit alpha	N	CYT	0	3	7.5	3	1	3	1	1	0	789135	0	0.0324077
Q836Q9	EF1049	gnd	6-phosphogluconate dehydrogenase, decarboxylating	N	CYT	0	3	9.1	3	0	3	0	0	0	132404	0	0.00543749	pentose-phosphate shunt;phosphogluconate dehydrogenase (decarboxylating) activity;NADP binding;oxidation-reduction process;oxidoreductase activity;oxidoreductase activity, acting on the CH-OH group of donors, NAD or NADP as acceptor;coenzyme binding
Q836R3	EF1045	pfkA	6-phosphofructokinase	N	CYT	0	3	12.5	3	2	3	0	0	1	200170	0	0.00822046	ATP binding;fructose 6-phosphate metabolic process;glycolysis;phosphofructokinase activity;6-phosphofructokinase complex;6-phosphofructokinase activity
Q838A2	EF0671		Dipeptidase PepV	N	CYT	0	3	10	3	1	3	0	0	1	448000	0	0.0183982	dipeptidase activity;zinc ion binding;proteolysis;metallopeptidase activity;hydrolase activity;metabolic process
Q839C1	EF0255	ldh1	L-lactate dehydrogenase 1	N	CYT	0	3	12.8	3	1	2	1	0	1	280090	0	0.0115026	oxidoreductase activity, acting on the CH-OH group of donors, NAD or NADP as acceptor;oxidation-reduction process;cellular carbohydrate metabolic process;L-lactate dehydrogenase activity;carbohydrate metabolic process;catalytic activity;cytoplasm;oxidoreductase activity
Q839E5	EF0226	rplO	50S ribosomal protein L15	N	CYT	0	3	36.3	2	1	3	0	0	2	1107210	0	0.0454702	translation;large ribosomal subunit;structural constituent of ribosome;ribosome;intracellular
Q839F0	EF0220	rpsH	30S ribosomal protein S8	N	CYT	0	3	40.9	2	1	3	1	1	2	1733200	0	0.071178	translation;ribosome;structural constituent of ribosome
Q839F4	EF0216	rplN	50S ribosomal protein L14	N	CYT	0	3	18.9	3	2	3	1	0	2	2250890	0	0.0924381	translation;ribosome;structural constituent of ribosome;large ribosomal subunit
Q833P5	EF1898	rplS	50S ribosomal protein L19	N	CYT	0	2	20.9	2	1	2	0	0	1	573990	0	0.0235723
Q836X4	EF0970	rpmA	50S ribosomal protein L27	N	CYT	0	2	34.7	2	1	2	0	0	2	2579050	0	0.105915	translation;ribosome;structural constituent of ribosome;intracellular
Q836Z4	EF0949	pta	Phosphate acetyltransferase	N	CYT	0	2	10.1	2	0	2	0	0	0	336835	0	0.0138329	transferase activity, transferring acyl groups;acetyltransferase activity;metabolic process
Q837P9	EF0784	metK	S-adenosylmethionine synthase	N	CYT	0	2	8.1	2	1	2	1	0	2	537800	0	0.022086	S-adenosylmethionine biosynthetic process;ATP binding;methionine adenosyltransferase activity
Q838I4	EF0463	sodA	Superoxide dismutase [Fe]	N	CYT	0	2	10.4	2	2	1	0	0	1	1476860	0	0.0606508	superoxide dismutase activity;superoxide metabolic process;oxidation-reduction process;metal ion binding
Q838W1	EF0322		Phage protein	N	CYT	0	2	24.6	2	1	2	0	0	0	1030645	0	0.0423259
Q839E0	EF0232	rpsK	30S ribosomal protein S11	N	CYT	0	2	21.7	2	0	2	0	0	1	550845	0	0.0226218	translation;ribosome;structural constituent of ribosome;intracellular
Q839Y4	EF0014	purA	Adenylosuccinate synthetase	N	CYT	0	2	6.7	2	0	2	0	0	0	125120	0	0.00513833	adenylosuccinate synthase activity;GTP binding;purine nucleotide biosynthetic process
