# Supplementary material for: Proteomic Investigation of the Response of Enterococcus faecalis V583 when Cultivated in Urine
Source: PLoS One. 2015 Apr 27;10(4):e0126694. doi: 10.1371/journal.pone.0126694 (PMC4411035; doi:10.1371/journal.pone.0126694)
Supplement: S3 Table — (XLSX) [file pone.0126694.s003.xlsx]

## Sheet: Table S3 - Secretome, Both
Table S3: Proteins identified in the secretome in both conditions
The table shows the identified proteins and number of peptides associated with all replicates and conditions. Prediction of signalpeptides was done using SignalP, LipoP and TMHMM and results are indicated by Y (yes) or N (no) for SignalP, and SPI, SPII, CYT or TMH for LipoP.
For TMHMM, the number indicates the count of predicted transmembrane helices. If there is a single predicted helix and this helix is located in the first 60 amino acids, this could also indicate a signal peptide. This is indicated by the addition of 'N-term' to the number. Proteins were considered present if they were detected by at least two peptides in at least two of the biological replicates.
LFQ intensity values in red are imputed values set to 10.000, one order of magnitude less than lowest reported LFQ intensity, to simulate values around the detection limit (Cox J. et al. Mol Cell Proteomics. 2014) in cases where LFQ values were 0 in all three replicates. This can be the case when identification of the treshold number of peptides was possible, but not quantification, indicating pr…
Ratios were subjected to Significance B calculations in Perseus with a Benjamini-Hochberg correction to 5% FDR. Significant differentially expressed proteins have green ratios.
The distribution of ratios is shown in Figure 4.
							Combined peptide count	Combined sequence coverage [%]	Peptides 2xYT			Peptides Urine			Average LFQ intensity		Log10 Ratio Urine/2xYT
UniProt	Locus	Gene	Protein name	SignalP	LipoP	TMHMM			Exp1	Exp2	Exp3	Exp1	Exp2	Exp3	2xYT	Urine		Abundance [% of total]	Gene ontology
H7C6X6	EF0394		Secreted antigen	Y	SpI	1, N-term	38	59.7	32	27	38	26	22	29	3.96577e+08	54061000	-0.865443	25.2749
H7C6Z0	EF3060		Secreted lipase	Y	SpI	1, N-term	36	59.8	32	24	36	13	11	15	1.06821e+08	9.24437e+06	-1.06278	5.92388
Q836Z9	EF0944		Extracellular protein, putative	Y	SpI	0	35	55.7	33	27	33	13	5	14	6.08417e+07	5220100	-1.06652	3.36654	peptidoglycan turnover;hydrolase activity, hydrolyzing O-glycosyl compounds;outer membrane
Q831K0	EF2505		Cell wall surface anchor family protein	Y	SpI	1, N-term	33	28.8	20	12	27	7	4	23	7.62196e+06	6.36617e+06	-0.0781889	1.3715
Q839C3	EF0252		N-acetylmuramoyl-L-alanine amidase, family 4	Y	SpI	0	31	50.9	25	22	31	22	17	24	123934000	3.12507e+07	-0.598331	10.2856	hydrolase activity;cell wall macromolecule metabolic process;amidase activity;peptidoglycan catabolic process
Q831F4	EF2556		Fumarate reductase flavoprotein subunit	Y	SpII	0	29	66.9	26	15	28	4	0	17	2.40646e+07	1820575	-1.12117	1.29097	succinate dehydrogenase activity;oxidation-reduction process
P37710	EF0799		Autolysin	Y	SpI	0	18	41.2	12	7	16	12	8	12	1.06947e+07	16483400	0.187877	3.17985	hydrolase activity;cell wall macromolecule metabolic process;cell wall macromolecule catabolic process;amidase activity;peptidoglycan catabolic process
Q830C8	EF2860		ErfK/YbiS/YcfS/YnhG family protein, putative	Y	SpI	1, N-term	18	50.2	16	4	14	3	1	5	3.36213e+06	847675	-0.598386	0.279015	transferase activity
Q837D6	EF0907		Peptide ABC transporter peptide-binding protein	Y	SpII	1, N-term	16	41.5	6	0	6	9	6	16	1786000	7.98523e+06	0.650406	1.40103	transporter activity;transport
Q832P7	EF2174		Conserved domain protein	Y	SpI	0	14	21.2	10	5	14	3	1	3	3.14449e+06	520820	-0.780862	0.215731	carbohydrate metabolic process;peptidoglycan catabolic process;cell wall macromolecule catabolic process;lysozyme activity
Q82YQ5	EFC0001	prgZ	Pheromone binding protein	Y	SpII	0	11	24.4	10	6	7	4	4	7	9494500	4.07153e+06	-0.367714	1.06688	transporter activity;transport
Q82Z23	EF3256		Pheromone cAD1 lipoprotein	Y	SpII	0	10	33	9	8	10	3	2	4	3.80533e+06	3.48967e+06	-0.0376088	0.736492	membrane;FMN binding
Q830V7	EF2662		Choline binding protein	Y	SpI	1, N-term	10	43.4	10	7	10	2	1	3	3.23763e+06	953545	-0.530886	0.291504
H7C722	EF0573		Uncharacterized protein	Y	SpI	0	9	73.5	7	3	8	3	3	6	9.50013e+06	7.65953e+06	-0.0935274	1.66368
Q838S8	EF0355		Endolysin	Y	SpI	1, N-term	9	33.5	5	3	8	4	3	6	1306750	3.80213e+06	0.463835	0.685835	cell wall macromolecule catabolic process;carbohydrate metabolic process;peptidoglycan catabolic process;lysozyme activity
Q834Q7	EF1583		N-acetylmuramoyl-L-alanine amidase	Y	SpI	1, N-term	7	30.1	7	5	7	4	3	6	7.21677e+07	20000000	-0.557313	6.28908	hydrolase activity;cell wall macromolecule metabolic process;cell wall macromolecule catabolic process;amidase activity;peptidoglycan catabolic process
Q838K3	EF0443		LysM domain protein	Y	SpI	0	7	47.7	6	5	5	5	5	5	9.53457e+07	1.89037e+07	-0.702755	7.05866	cell wall macromolecule catabolic process
Q839I8	EF0177		Basic membrane protein	Y	SpII	0	7	35.2	6	2	6	2	1	5	1779050	1098690	-0.209313	0.255737	plasma membrane
Q7CC22	EFA0003	traC-1	TraC protein	Y	SpII	0	6	11.4	6	3	5	3	4	4	1091225	10000	-2.03791	0.0464764	transporter activity;transport
Q82ZB2	EF3154		Uncharacterized protein	Y	SpI	0	5	28	5	2	4	3	0	3	2.25821e+06	1406700	-0.205562	0.326627
Q835X7	EF1241		Uncharacterized protein	Y	SpI	0	3	38.1	3	1	3	2	0	2	7378150	2760400	-0.426975	0.761966
Q835V8	EF1264		Sulfatase	N	TMH	5	36	56.6	28	19	30	19	10	24	6.63127e+07	1.39747e+07	-0.676255	5.04682	catalytic activity;metabolic process;sulfuric ester hydrolase activity
Q830D1	EF2857		Penicillin-binding protein 2B	N	CYT	1, N-term	12	20.3	10	4	12	4	3	3	5509100	2.61383e+06	-0.323803	0.660839	penicillin binding
Q839G8	EF0201	tuf	Elongation factor Tu	N	CYT	0	27	87.6	22	12	26	14	16	22	3.00447e+07	6567100	-0.660394	2.32575	GTP binding;GTPase activity;translational elongation;translation elongation factor activity;intracellular
Q835R7	EF1308	dnaK	Chaperone protein DnaK	N	CYT	0	26	47	19	9	24	8	6	15	1.67641e+07	2.2945e+06	-0.863692	1.06996	protein folding;ATP binding;unfolded protein binding
Q839G9	EF0200	fusA	Elongation factor G	N	CYT	0	20	44.2	11	5	18	7	3	12	6.56363e+06	3.22437e+06	-0.3087	0.805658	GTP binding;GTPase activity;translational elongation;translation elongation factor activity;intracellular
Q833I8	EF1964	gap-2	Glyceraldehyde 3-phosphate dehydrogenases	N	CYT	0	18	68.8	14	11	17	7	5	11	7890700	3.52773e+06	-0.34962	0.910597	oxidoreductase activity, acting on the aldehyde or oxo group of donors, NAD or NADP as acceptor;oxidation-reduction process;glucose metabolic process;NADP binding;NAD binding
P0DM31	EF1961	eno	Enolase	N	CYT	0	17	54.2	12	7	17	8	8	12	6.85227e+06	4.35767e+06	-0.19658	1.00594	phosphopyruvate hydratase complex;phosphopyruvate hydratase activity;magnesium ion binding;glycolysis
Q836R2	EF1046	pyk	Pyruvate kinase	N	CYT	0	15	35.2	7	5	14	4	2	8	3.21362e+06	1.27032e+06	-0.40308	0.343188	pyruvate kinase activity;magnesium ion binding;glycolysis;potassium ion binding;catalytic activity;transferase activity, transferring phosphorus-containing groups;phosphorylation
Q833I9	EF1963	pgk	Phosphoglycerate kinase	N	CYT	0	13	43.1	11	6	11	2	1	11	2363300	1782175	-0.122569	0.393372	glycolysis;phosphoglycerate kinase activity
Q835M1	EF1356	lpdA	Dihydrolipoyl dehydrogenase	N	CYT	0	12	39.1	10	3	10	3	2	5	1.88961e+06	514637	-0.564872	0.163169	oxidoreductase activity, acting on a sulfur group of donors, NAD(P) as acceptor;oxidation-reduction process;oxidoreductase activity;flavin adenine dinucleotide binding;cell redox homeostasis;dihydrolipoyl dehydrogenase activity
Q838U4	EF0339		Major capsid protein	N	CYT	0	12	58.9	9	7	11	4	5	8	2480200	1326620	-0.27174	0.322429
Q835M2	EF1355	aceF	Dihydrolipoamide acetyltransferase	N	CYT	0	11	28.6	6	4	11	3	1	2	4358640	759555	-0.758792	0.305287	transferase activity, transferring acyl groups;metabolic process
Q830Q9	EF2713		Cell wall surface anchor family protein	N	CYT	1	10	40.4	7	6	10	4	3	5	3394000	652730	-0.715978	0.24791
Q837E3	EF0900	adhE	Aldehyde-alcohol dehydrogenase	N	CYT	0	8	16	2	0	5	2	1	6	590168	2279415	0.586848	0.403229	acetaldehyde dehydrogenase (acetylating) activity;alcohol dehydrogenase (NAD) activity;alcohol metabolic process;carbon utilization;oxidation-reduction process;oxidoreductase activity;metal ion binding;metabolic process;oxidoreductase activity, acting on the aldehyde or oxo group of donors, NAD or NADP as acceptor
Q830Q6	EF2718	rplA	50S ribosomal protein L1	N	CYT	0	7	34.9	7	1	5	3	1	5	5945000	2970650	-0.3013	0.738067	translation;large ribosomal subunit;RNA binding;structural constituent of ribosome
Q834T3	EF1550	hup	DNA-binding protein HU	N	CYT	0	6	76.9	3	0	4	2	3	5	670185	4916920	0.865498	0.845046	DNA binding
Q835M3	EF1354	pdhB	Pyruvate dehydrogenase E1 component subunit beta	N	CYT	0	6	32	4	3	6	1	2	3	280903	311900	0.0454585	0.0633947	catalytic activity;metabolic process
Q839E9	EF0221	rplF	50S ribosomal protein L6	N	CYT	0	5	34.3	4	3	4	2	1	3	3.38793e+06	1346150	-0.400841	0.362954	translation;rRNA binding;ribosome;structural constituent of ribosome;intracellular
Q82ZX2	EF2925		Cold shock-like protein CspLA	N	CYT	0	4	80.3	3	2	4	2	2	3	1.59216e+07	5.67815e+06	-0.44778	1.59795	nucleic acid binding;DNA binding;regulation of transcription, DNA-templated
Q839F9	EF0211	rplV	50S ribosomal protein L22	N	CYT	0	4	26.1	4	2	4	3	3	4	3.32147e+06	2.66997e+06	-0.0948241	0.580332	translation;large ribosomal subunit;structural constituent of ribosome;ribosome;intracellular
Q839H4	EF0195	gpmA	2,3-bisphosphoglycerate-dependent phosphoglycerate mutase	N	CYT	0	4	27.2	2	0	2	1	2	4	452195	2217685	0.690574	0.387299	intramolecular transferase activity, phosphotransferases;glycolysis;phosphoglycerate mutase activity
Q82ZV7	EF2940		Uncharacterized protein	N	CYT	0	3	23.7	3	0	2	2	1	2	309610	541940	0.243136	0.102822
Q836E3	EF1171	rpmE2	50S ribosomal protein L31 type B	N	CYT	0	3	60.7	3	3	3	1	2	2	3412700	1594000	-0.33061	0.405181	translation;ribosome;structural constituent of ribosome;intracellular
Q839F2	EF0218	rplE	50S ribosomal protein L5	N	CYT	0	3	27.9	3	0	2	1	2	3	607425	1987900	0.514902	0.355468	translation;ribosome;structural constituent of ribosome;intracellular
Q839G3	EF0207	rplD	50S ribosomal protein L4	N	CYT	0	3	18.4	2	1	2	1	2	2	679440	10000	-1.83215	0.0295655	translation;ribosome;structural constituent of ribosome
